# Supplementary material for: Review of the leafhopper genus Eurhadina Haupt, 1929 from China, with description of two new species (Hemiptera, Cicadellidae, Typhlocybinae, Typhlocybini)
Source: Zookeys. 2026 Jul 9;1284:231–49. doi: 10.3897/zookeys.1284.198471 (PMC13377002; doi:10.3897/zookeys.1284.198471)
Supplement: XML Treatment for Eurhadina [file zookeys.1284.198471-treatment1.xml]

<!DOCTYPE tp:taxon-treatment
  PUBLIC "-//TaxonX//DTD Taxonomic Treatment Publishing DTD v0 20100105//EN" "tax-treatment-NSO.dtd">
<tp:taxon-treatment xmlns:tp="http://www.plazi.org/taxpub"><tp:treatment-meta><kwd-group><label>Taxon classification</label><kwd>
              <named-content content-type="kingdom">Animalia</named-content>
            </kwd><kwd>
              <named-content content-type="order">Hemiptera</named-content>
            </kwd><kwd>
              <named-content content-type="family">Cicadellidae</named-content>
            </kwd></kwd-group><mixed-citation publication-type="journal"><person-group><name><surname>Huang</surname><given-names>Xiaolong</given-names></name><name><surname>Wang</surname><given-names>Jun</given-names></name><name><surname>Tang</surname><given-names>Liuhong</given-names></name><name><surname>Webb</surname><given-names>Michael D.</given-names></name><name><surname>Duan</surname><given-names>Yani</given-names></name></person-group><article-title>Review of the leafhopper genus <italic><tp:taxon-name><tp:taxon-name-part taxon-name-part-type="genus" reg="Eurhadina">Eurhadina</tp:taxon-name-part></tp:taxon-name></italic> Haupt, 1929 from China, with description of two new species (<tp:taxon-name><tp:taxon-name-part taxon-name-part-type="order" reg="Hemiptera">Hemiptera</tp:taxon-name-part></tp:taxon-name>, <tp:taxon-name><tp:taxon-name-part taxon-name-part-type="family" reg="Cicadellidae">Cicadellidae</tp:taxon-name-part></tp:taxon-name>, <tp:taxon-name><tp:taxon-name-part taxon-name-part-type="subfamily" reg="Typhlocybinae">Typhlocybinae</tp:taxon-name-part></tp:taxon-name>, <tp:taxon-name><tp:taxon-name-part taxon-name-part-type="tribe" reg="Typhlocybini">Typhlocybini</tp:taxon-name-part></tp:taxon-name>)</article-title><source>Zookeys</source><day>09</day><month>07</month><year>2026</year><volume>1284</volume><fpage>231</fpage><lpage>249</lpage><pub-id pub-id-type="doi">10.3897/zookeys.1284.198471</pub-id></mixed-citation></tp:treatment-meta><tp:nomenclature><tp:taxon-name><object-id xmlns:xlink="http://www.w3.org/1999/xlink" content-type="arpha" xlink:type="simple">10994FF9-5E6F-5B99-B9E8-8F62DDEC9ED5</object-id>
                		<tp:taxon-name-part taxon-name-part-type="genus" reg="Eurhadina">Eurhadina</tp:taxon-name-part>
                	</tp:taxon-name><tp:taxon-authority>Haupt, 1929</tp:taxon-authority><tp:nomenclature-citation-list><tp:nomenclature-citation><tp:taxon-name>
                <tp:taxon-name-part taxon-name-part-type="genus" reg="Eurhadina">Eurhadina</tp:taxon-name-part>
              </tp:taxon-name><comment> Haupt, 1929: 1075.</comment></tp:nomenclature-citation></tp:nomenclature-citation-list></tp:nomenclature><tp:treatment-sec sec-type="Type species"><title>Type species.</title><p><italic><tp:taxon-name><tp:taxon-name-part taxon-name-part-type="genus" reg="Cicada">Cicada</tp:taxon-name-part> <tp:taxon-name-part taxon-name-part-type="species" reg="pulchella">pulchella</tp:taxon-name-part></tp:taxon-name></italic> Fallén, 1806; by original designation.</p></tp:treatment-sec><tp:treatment-sec sec-type="Diagnosis"><title>Diagnosis.</title><p>Colouration variable. Forewing apex with transverse streaks; RP vein with one or more black spots or markings. Body flattened. Head equal to or narrower than pronotum; crown usually obtusely rounded anteriorly; face swollen anteriorly or flattened. Forewing with third apical cell usually petiolate; fourth apical cell largest. Hindwing tapered towards apex, with three cross-veins and submarginal vein absent in distal part of wing. Abdominal apodemes usually extending beyond the 4<sup>th</sup> abdominal segment. Side of male pygofer posteriorly cleft into dorsal and ventral lobes; ventral margin deeply incurved adjacent to the valve. Subgenital plate usually with one stout lateral macroseta. Paramere with apophysis scythe-like; outer margin setose. Connective Y-shaped; stem slender or broad, with medial keel. Aedeagal shaft with one or two pairs of apical processes, sometimes branched.</p></tp:treatment-sec><tp:treatment-sec sec-type="Distribution"><title>Distribution.</title><p>Palaearctic, Afrotropical, and Oriental regions.</p></tp:treatment-sec><tp:treatment-sec sec-type="Remarks"><title>Remarks.</title><p><xref ref-type="bibr" rid="B24">Ribaut (1936)</xref> treated <italic><tp:taxon-name><tp:taxon-name-part taxon-name-part-type="genus" reg="Eurhadina">Eurhadina</tp:taxon-name-part></tp:taxon-name></italic> as a junior synonym of <italic><tp:taxon-name><tp:taxon-name-part taxon-name-part-type="genus" reg="Eupteryx">Eupteryx</tp:taxon-name-part></tp:taxon-name></italic> Curtis, 1831, but later, <xref ref-type="bibr" rid="B28">Young (1952)</xref> and <xref ref-type="bibr" rid="B4">Dlabola (1958)</xref> independently reinstated its generic status. <xref ref-type="bibr" rid="B28">Young (1952)</xref> grouped <italic><tp:taxon-name><tp:taxon-name-part taxon-name-part-type="genus" reg="Eurhadina">Eurhadina</tp:taxon-name-part></tp:taxon-name></italic> together with <italic><tp:taxon-name><tp:taxon-name-part taxon-name-part-type="genus" reg="Eupterella">Eupterella</tp:taxon-name-part></tp:taxon-name></italic> DeLong &amp; Ruppel, 1950, <italic><tp:taxon-name><tp:taxon-name-part taxon-name-part-type="genus" reg="Eupteroidea">Eupteroidea</tp:taxon-name-part></tp:taxon-name></italic> Young, 1952, and <italic><tp:taxon-name><tp:taxon-name-part taxon-name-part-type="genus" reg="Eupteryx">Eupteryx</tp:taxon-name-part></tp:taxon-name></italic> Curtis, 1831 in the <italic><tp:taxon-name><tp:taxon-name-part taxon-name-part-type="genus" reg="Eupteryx">Eupteryx</tp:taxon-name-part></tp:taxon-name></italic> complex of the tribe <tp:taxon-name><tp:taxon-name-part taxon-name-part-type="tribe" reg="Typhlocybini">Typhlocybini</tp:taxon-name-part></tp:taxon-name>, united by the common character of three subapical cross-veins in the hindwing (Fig. <xref ref-type="fig" rid="F1">1E</xref>). Subsequently, <xref ref-type="bibr" rid="B8">Dworakowska (1969)</xref> also placed <italic><tp:taxon-name><tp:taxon-name-part taxon-name-part-type="genus" reg="Asymmetropteryx">Asymmetropteryx</tp:taxon-name-part></tp:taxon-name></italic> Dlabola, 1958 and <italic><tp:taxon-name><tp:taxon-name-part taxon-name-part-type="genus" reg="Wagneripteryx">Wagneripteryx</tp:taxon-name-part></tp:taxon-name></italic> Dlabola, 1958 in the <italic><tp:taxon-name><tp:taxon-name-part taxon-name-part-type="genus" reg="Eupteryx">Eupteryx</tp:taxon-name-part></tp:taxon-name></italic> complex and also reviewed the taxonomic history of <italic><tp:taxon-name><tp:taxon-name-part taxon-name-part-type="genus" reg="Eurhadina">Eurhadina</tp:taxon-name-part></tp:taxon-name></italic>, provided a detailed discussion on its generic diagnostic characters, included <italic><tp:taxon-name><tp:taxon-name-part taxon-name-part-type="genus" reg="Singhardina">Singhardina</tp:taxon-name-part></tp:taxon-name></italic> as its subgenus, and presented a key to the two included subgenera and their species. Here we show a previously undescribed feature in the side of male pygofer; that is, the ventral margin adjacent to the valve is deeply incurved (Fig. <xref ref-type="fig" rid="F1">1G</xref>) and connected to the valve by membrane.</p><p>Lastly, <xref ref-type="bibr" rid="B27">Yang and Li (1991)</xref> described a third subgenus, <tp:taxon-name><tp:taxon-name-part taxon-name-part-type="genus" reg="Eurhadina">E.</tp:taxon-name-part> (<tp:taxon-name-part taxon-name-part-type="subgenus" reg="Zhihadina">Zhihadina</tp:taxon-name-part>)</tp:taxon-name>, based on a single new species, <tp:taxon-name><tp:taxon-name-part taxon-name-part-type="genus" reg="Eurhadina">E.</tp:taxon-name-part> (<tp:taxon-name-part taxon-name-part-type="subgenus" reg="Zhihadina">Z.</tp:taxon-name-part>) <tp:taxon-name-part taxon-name-part-type="species" reg="sinica">sinica</tp:taxon-name-part></tp:taxon-name> from China. However, the description is based on two different species, one based on the external figures belonging to <italic><tp:taxon-name><tp:taxon-name-part taxon-name-part-type="genus" reg="Eurhadina">Eurhadina</tp:taxon-name-part></tp:taxon-name></italic> (<tp:taxon-name><tp:taxon-name-part taxon-name-part-type="tribe" reg="Typhlocybini">Typhlocybini</tp:taxon-name-part></tp:taxon-name>) and the other, based on the male genitalia figures, belonging to <tp:taxon-name><tp:taxon-name-part taxon-name-part-type="genus" reg="Arboridia">Arboridia</tp:taxon-name-part> (<tp:taxon-name-part taxon-name-part-type="subgenus" reg="Arborifera">Arborifera</tp:taxon-name-part>)</tp:taxon-name> Sohi &amp; Sandhu, 1971 (<tp:taxon-name><tp:taxon-name-part taxon-name-part-type="tribe" reg="Erythroneurini">Erythroneurini</tp:taxon-name-part></tp:taxon-name>), and the diagnosis of this subgenus reiterates this situation in the following way: “Externally very similar to the subgenus <italic><tp:taxon-name><tp:taxon-name-part taxon-name-part-type="genus" reg="Eurhadina">Eurhadina</tp:taxon-name-part></tp:taxon-name></italic>, but male genitalia distinctly different” (<xref ref-type="bibr" rid="B27">Yang and Li 1991</xref>: 28, translated from Chinese). To rectify this situation, one option would be to synonymise <tp:taxon-name><tp:taxon-name-part taxon-name-part-type="genus" reg="Eurhadina">E.</tp:taxon-name-part> (<tp:taxon-name-part taxon-name-part-type="subgenus" reg="Zhihadina">Z.</tp:taxon-name-part>) <tp:taxon-name-part taxon-name-part-type="species" reg="sinica">sinica</tp:taxon-name-part></tp:taxon-name> with another species, thereby making the species invalid. However, the most similar species based on colour marking in the same publication, <tp:taxon-name><tp:taxon-name-part taxon-name-part-type="genus" reg="Eurhadina">E.</tp:taxon-name-part> (<tp:taxon-name-part taxon-name-part-type="subgenus" reg="Singhardina">S.</tp:taxon-name-part>) <tp:taxon-name-part taxon-name-part-type="species" reg="centralis">centralis</tp:taxon-name-part></tp:taxon-name> Yang &amp; Li, 1991, and which was also collected on the same date and in the same place as <tp:taxon-name><tp:taxon-name-part taxon-name-part-type="genus" reg="Eurhadina">E.</tp:taxon-name-part> (<tp:taxon-name-part taxon-name-part-type="subgenus" reg="Zhihadina">Z.</tp:taxon-name-part>) <tp:taxon-name-part taxon-name-part-type="species" reg="sinica">sinica</tp:taxon-name-part></tp:taxon-name>, lacks the forewing petiolate third apical cell present in the latter. Another species in the same publication, with the same data, <tp:taxon-name><tp:taxon-name-part taxon-name-part-type="genus" reg="Eurhadina">E.</tp:taxon-name-part> (<tp:taxon-name-part taxon-name-part-type="subgenus" reg="Singhardina">S.</tp:taxon-name-part>) <tp:taxon-name-part taxon-name-part-type="species" reg="flavostriata">flavostriata</tp:taxon-name-part></tp:taxon-name> Yang &amp; Li, 1991 but incorrectly referred to as <tp:taxon-name><tp:taxon-name-part taxon-name-part-type="genus" reg="Eurhadina">E.</tp:taxon-name-part> (<tp:taxon-name-part taxon-name-part-type="subgenus" reg="Singhardina">S.</tp:taxon-name-part>) <tp:taxon-name-part taxon-name-part-type="species" reg="flavivittiata">flavivittiata</tp:taxon-name-part></tp:taxon-name> Yang &amp; Li, 1991 in the figure legend, has different colour marking. Synonymising <tp:taxon-name><tp:taxon-name-part taxon-name-part-type="genus" reg="Eurhadina">E.</tp:taxon-name-part> (<tp:taxon-name-part taxon-name-part-type="subgenus" reg="Zhihadina">Z.</tp:taxon-name-part>) <tp:taxon-name-part taxon-name-part-type="species" reg="sinica">sinica</tp:taxon-name-part></tp:taxon-name> with another species, based on the original male genitalia figures, is also not possible. The shape of its aedeagus comes close to <tp:taxon-name><tp:taxon-name-part taxon-name-part-type="genus" reg="Arboridia">A.</tp:taxon-name-part> (<tp:taxon-name-part taxon-name-part-type="subgenus" reg="Arborifera">A.</tp:taxon-name-part>) <tp:taxon-name-part taxon-name-part-type="species" reg="sohii">sohii</tp:taxon-name-part></tp:taxon-name> Dworakowska, 1980, <tp:taxon-name><tp:taxon-name-part taxon-name-part-type="genus" reg="Arboridia">A.</tp:taxon-name-part> (<tp:taxon-name-part taxon-name-part-type="subgenus" reg="Arborifera">A.</tp:taxon-name-part>) <tp:taxon-name-part taxon-name-part-type="species" reg="vinealis">vinealis</tp:taxon-name-part></tp:taxon-name> (Ahmed, 1970), and <tp:taxon-name><tp:taxon-name-part taxon-name-part-type="genus" reg="Arboridia">A.</tp:taxon-name-part> (<tp:taxon-name-part taxon-name-part-type="subgenus" reg="Arborifera">A.</tp:taxon-name-part>) <tp:taxon-name-part taxon-name-part-type="species" reg="viniferata">viniferata</tp:taxon-name-part></tp:taxon-name> Sohi &amp; Sandhu, 1971, but there are some differences (Yuehua Song pers. comm.). The type specimens of all species described by <xref ref-type="bibr" rid="B27">Yang and Li (1991)</xref>, including <tp:taxon-name><tp:taxon-name-part taxon-name-part-type="genus" reg="Eurhadina">E.</tp:taxon-name-part> (<tp:taxon-name-part taxon-name-part-type="subgenus" reg="Zhihadina">Z.</tp:taxon-name-part>) <tp:taxon-name-part taxon-name-part-type="species" reg="sinica">sinica</tp:taxon-name-part></tp:taxon-name>, were stated to have been deposited in the China Agricultural University, but efforts to find them there were unsuccessful. Based on the above information, it is probably best to consider both the subgenus and species <tp:taxon-name><tp:taxon-name-part taxon-name-part-type="genus" reg="Eurhadina">E.</tp:taxon-name-part> (<tp:taxon-name-part taxon-name-part-type="subgenus" reg="Zhihadina">Z.</tp:taxon-name-part>) <tp:taxon-name-part taxon-name-part-type="species" reg="sinica">sinica</tp:taxon-name-part></tp:taxon-name> as <italic>nomen dubia</italic>, that is, of uncertain identity, and <italic>incertae sedis</italic> of uncertain placement.</p><p>We provide here a key to the two recognized subgenera, revised diagnoses, a revised key to the Chinese <tp:taxon-name><tp:taxon-name-part taxon-name-part-type="genus" reg="Eurhadina">E.</tp:taxon-name-part> (<tp:taxon-name-part taxon-name-part-type="subgenus" reg="Eurhadina">Eurhadina</tp:taxon-name-part>)</tp:taxon-name>, and an appendix with a checklist of Chinese <italic><tp:taxon-name><tp:taxon-name-part taxon-name-part-type="genus" reg="Eurhadina">Eurhadina</tp:taxon-name-part></tp:taxon-name></italic>.</p><sec sec-type="Key to the subgenera of Eurhadina" id="sec5"><title>Key to the subgenera of <italic><tp:taxon-name><tp:taxon-name-part taxon-name-part-type="genus" reg="Eurhadina">Eurhadina</tp:taxon-name-part></tp:taxon-name></italic></title><table-wrap content-type="key" position="anchor" orientation="portrait"><table><tbody><tr><td rowspan="1" colspan="1">1</td><td rowspan="1" colspan="1">Upper part of face swollen in lateral view (Fig. <xref ref-type="fig" rid="F1">1B</xref>); forewing with third apical cell with a basal stem (petiolate) (Fig. <xref ref-type="fig" rid="F1">1D</xref>); side of male pygofer not posteriorly sclerotized (Fig. <xref ref-type="fig" rid="F1">1G</xref>); subgenital plate club-like, with a subapical process (Fig. <xref ref-type="fig" rid="F1">1I</xref>)</td><td rowspan="1" colspan="1">
                      <bold><tp:taxon-name><tp:taxon-name-part taxon-name-part-type="genus" reg="Eurhadina">E.</tp:taxon-name-part> (<tp:taxon-name-part taxon-name-part-type="subgenus" reg="Eurhadina">Eurhadina</tp:taxon-name-part>)</tp:taxon-name> Haupt, 1929</bold>
                    </td></tr><tr><td rowspan="1" colspan="1">–</td><td rowspan="1" colspan="1">Upper part of face flattened in lateral view (Fig. <xref ref-type="fig" rid="F3">3B</xref>); forewing with third apical cell with or without a basal stem; side of male pygofer posteriorly sclerotized (Fig. <xref ref-type="fig" rid="F3">3H</xref>); subgenital plate strongly distally tapered to slightly swollen apex, with the latter bearing small, spine-like setae, without a subapical process (Fig. <xref ref-type="fig" rid="F3">3I</xref>)</td><td rowspan="1" colspan="1">
                      <bold><tp:taxon-name><tp:taxon-name-part taxon-name-part-type="genus" reg="Eurhadina">E.</tp:taxon-name-part> (<tp:taxon-name-part taxon-name-part-type="subgenus" reg="Singhardina">Singhardina</tp:taxon-name-part>)</tp:taxon-name> Mahmood, 1967</bold>
                    </td></tr></tbody></table></table-wrap></sec></tp:treatment-sec><tp:treatment-sec><!--Section generated to contain objects referenced in tp:taxon-treatment.--><fig id="F1" position="float" orientation="portrait"><object-id xmlns:xlink="http://www.w3.org/1999/xlink" content-type="doi" xlink:type="simple">10.3897/zookeys.1284.198471.figure1</object-id><object-id xmlns:xlink="http://www.w3.org/1999/xlink" content-type="arpha" xlink:type="simple">A71EDCBD-E0E2-5355-9CBC-980E29550C10</object-id><label>Figure 1.</label><caption><p><tp:taxon-name><tp:taxon-name-part taxon-name-part-type="genus" reg="Eurhadina">Eurhadina</tp:taxon-name-part> (<tp:taxon-name-part taxon-name-part-type="subgenus" reg="Eurhadina">Eurhadina</tp:taxon-name-part>) <tp:taxon-name-part taxon-name-part-type="species" reg="cervina">cervina</tp:taxon-name-part></tp:taxon-name> Tang, sp. nov., male, holotype. <bold>A</bold>. Habitus, dorsal view; <bold>B</bold>. Habitus, lateral view; <bold>C</bold>. Face; <bold>D</bold>. Forewing; <bold>E</bold>. Hindwing; <bold>F</bold>. Male abdominal apodemes; <bold>G</bold>. Side of male pygofer and anal tube, lateral view; <bold>H</bold>. Male genital capsule and anal tube, lateral view; <bold>I</bold>. Subgenital plate, dorsal view; <bold>J</bold>. Style, dorsal view; <bold>K</bold>. Aedeagus, dorsal view; <bold>L</bold>. Aedeagus, lateral view; <bold>M</bold>. Apical part of aedeagus, dorsal view; <bold>N</bold>. Male genital capsule and anal tube, ventral view.</p></caption><graphic xmlns:xlink="http://www.w3.org/1999/xlink" xlink:href="zookeys-1284-231_article-198471__-g001.jpg" id="oo_1711700.jpg" position="float" orientation="portrait" xlink:type="simple"><uri content-type="original_file" xlink:type="simple">https://binary.pensoft.net/fig/1711700</uri></graphic></fig><fig id="F3" position="float" orientation="portrait"><object-id xmlns:xlink="http://www.w3.org/1999/xlink" content-type="doi" xlink:type="simple">10.3897/zookeys.1284.198471.figure3</object-id><object-id xmlns:xlink="http://www.w3.org/1999/xlink" content-type="arpha" xlink:type="simple">F7630BE2-E4A7-54E5-8DCC-6B0128423DBF</object-id><label>Figure 3.</label><caption><p><tp:taxon-name><tp:taxon-name-part taxon-name-part-type="genus" reg="Eurhadina">Eurhadina</tp:taxon-name-part> (<tp:taxon-name-part taxon-name-part-type="subgenus" reg="Singhardina">Singhardina</tp:taxon-name-part>) <tp:taxon-name-part taxon-name-part-type="species" reg="rubrocorona">rubrocorona</tp:taxon-name-part></tp:taxon-name> Cai &amp; Kuoh, 1993, male. <bold>A</bold>. Habitus, dorsal view; <bold>B</bold>. Habitus, lateral view; <bold>C</bold>. Head and thorax, dorsal view; <bold>D</bold>. Face; <bold>E</bold>. Forewing; <bold>F</bold>. Hindwing; <bold>G</bold>. Male abdominal apodemes; <bold>H</bold>. Side of male pygofer and anal tube, lateral view; <bold>I</bold>. Subgenital plate, dorsal view; <bold>J</bold>. Style, dorsal view; <bold>K</bold>. Aedeagus, dorsal view; <bold>L</bold>. Aedeagus, lateral view; <bold>M</bold>. Apical part of aedeagus, dorsal view; <bold>N</bold>. Connective, dorsal view.</p></caption><graphic xmlns:xlink="http://www.w3.org/1999/xlink" xlink:href="zookeys-1284-231_article-198471__-g003.jpg" id="oo_1711702.jpg" position="float" orientation="portrait" xlink:type="simple"><uri content-type="original_file" xlink:type="simple">https://binary.pensoft.net/fig/1711702</uri></graphic></fig></tp:treatment-sec><ref-list><ref id="B24"><mixed-citation xmlns:xlink="http://www.w3.org/1999/xlink" xlink:type="simple">Ribaut H (1936) Homoptères <tp:taxon-name><tp:taxon-name-part taxon-name-part-type="suborder">Auchenorrhyncha</tp:taxon-name-part></tp:taxon-name>. (<tp:taxon-name><tp:taxon-name-part taxon-name-part-type="tribe">Typhlocybidae</tp:taxon-name-part></tp:taxon-name>). Faune de France 31: 1–231.</mixed-citation></ref><ref id="B28"><mixed-citation xmlns:xlink="http://www.w3.org/1999/xlink" xlink:type="simple">Young DA (1952) A reclassification of Western Hemisphere <tp:taxon-name><tp:taxon-name-part taxon-name-part-type="subfamily">Typhlocybinae</tp:taxon-name-part></tp:taxon-name> (<tp:taxon-name><tp:taxon-name-part taxon-name-part-type="suborder">Homoptera</tp:taxon-name-part></tp:taxon-name>: <tp:taxon-name><tp:taxon-name-part taxon-name-part-type="family">Cicadellidae</tp:taxon-name-part></tp:taxon-name>). The University of Kansas Science Bulletin 35(1): 3–217. <ext-link xlink:href="10.5962/bhl.part.4327" ext-link-type="doi" xlink:type="simple">https://doi.org/10.5962/bhl.part.4327</ext-link></mixed-citation></ref><ref id="B4"><mixed-citation xmlns:xlink="http://www.w3.org/1999/xlink" xlink:type="simple">Dlabola J (1958) A reclassification of Palaearctic <tp:taxon-name><tp:taxon-name-part taxon-name-part-type="subfamily">Typhlocybinae</tp:taxon-name-part></tp:taxon-name> (<tp:taxon-name><tp:taxon-name-part taxon-name-part-type="suborder">Homoptera</tp:taxon-name-part></tp:taxon-name>: <tp:taxon-name><tp:taxon-name-part taxon-name-part-type="suborder">Auchenorrhyncha</tp:taxon-name-part></tp:taxon-name>). Časopis Československé Společnosti Entomologické 55: 44–57.</mixed-citation></ref><ref id="B8"><mixed-citation xmlns:xlink="http://www.w3.org/1999/xlink" xlink:type="simple">Dworakowska I (1969) Revision of the Palaearctic and Oriental species of the genus <italic><tp:taxon-name><tp:taxon-name-part taxon-name-part-type="genus">Eurhadina</tp:taxon-name-part></tp:taxon-name></italic> Haupt (<tp:taxon-name><tp:taxon-name-part taxon-name-part-type="suborder">Homoptera</tp:taxon-name-part></tp:taxon-name>: <tp:taxon-name><tp:taxon-name-part taxon-name-part-type="family">Cicadellidae</tp:taxon-name-part></tp:taxon-name>: <tp:taxon-name><tp:taxon-name-part taxon-name-part-type="subfamily">Typhlocybinae</tp:taxon-name-part></tp:taxon-name>). Annales Zoologici 27(5): 67–88.</mixed-citation></ref><ref id="B27"><mixed-citation xmlns:xlink="http://www.w3.org/1999/xlink" xlink:type="simple">Yang JK, Li YH (1991) Descriptions of a new subgenus <italic><tp:taxon-name><tp:taxon-name-part taxon-name-part-type="genus">Zhihadina</tp:taxon-name-part></tp:taxon-name></italic> and eight new species of the genus <italic><tp:taxon-name><tp:taxon-name-part taxon-name-part-type="genus">Eurhadina</tp:taxon-name-part></tp:taxon-name></italic> from Fujian (<tp:taxon-name><tp:taxon-name-part taxon-name-part-type="suborder">Homoptera</tp:taxon-name-part></tp:taxon-name>: <tp:taxon-name><tp:taxon-name-part taxon-name-part-type="subfamily">Typhlocybinae</tp:taxon-name-part></tp:taxon-name>). Wuyi Science Journal 8: 23–32.</mixed-citation></ref></ref-list></tp:taxon-treatment>
