# Supplementary material for: Review of the leafhopper genus Eurhadina Haupt, 1929 from China, with description of two new species (Hemiptera, Cicadellidae, Typhlocybinae, Typhlocybini)
Source: Zookeys. 2026 Jul 9;1284:231–49. doi: 10.3897/zookeys.1284.198471 (PMC13377002; doi:10.3897/zookeys.1284.198471)
Supplement: XML Treatment for Eurhadina (Eurhadina) [file zookeys.1284.198471-treatment2.xml]

<!DOCTYPE tp:taxon-treatment
  PUBLIC "-//TaxonX//DTD Taxonomic Treatment Publishing DTD v0 20100105//EN" "tax-treatment-NSO.dtd">
<tp:taxon-treatment xmlns:tp="http://www.plazi.org/taxpub"><tp:treatment-meta><kwd-group><label>Taxon classification</label><kwd>
              <named-content content-type="kingdom">Animalia</named-content>
            </kwd><kwd>
              <named-content content-type="order">Hemiptera</named-content>
            </kwd><kwd>
              <named-content content-type="family">Cicadellidae</named-content>
            </kwd></kwd-group><mixed-citation publication-type="journal"><person-group><name><surname>Huang</surname><given-names>Xiaolong</given-names></name><name><surname>Wang</surname><given-names>Jun</given-names></name><name><surname>Tang</surname><given-names>Liuhong</given-names></name><name><surname>Webb</surname><given-names>Michael D.</given-names></name><name><surname>Duan</surname><given-names>Yani</given-names></name></person-group><article-title>Review of the leafhopper genus <italic><tp:taxon-name><tp:taxon-name-part taxon-name-part-type="genus" reg="Eurhadina">Eurhadina</tp:taxon-name-part></tp:taxon-name></italic> Haupt, 1929 from China, with description of two new species (<tp:taxon-name><tp:taxon-name-part taxon-name-part-type="order" reg="Hemiptera">Hemiptera</tp:taxon-name-part></tp:taxon-name>, <tp:taxon-name><tp:taxon-name-part taxon-name-part-type="family" reg="Cicadellidae">Cicadellidae</tp:taxon-name-part></tp:taxon-name>, <tp:taxon-name><tp:taxon-name-part taxon-name-part-type="subfamily" reg="Typhlocybinae">Typhlocybinae</tp:taxon-name-part></tp:taxon-name>, <tp:taxon-name><tp:taxon-name-part taxon-name-part-type="tribe" reg="Typhlocybini">Typhlocybini</tp:taxon-name-part></tp:taxon-name>)</article-title><source>Zookeys</source><day>09</day><month>07</month><year>2026</year><volume>1284</volume><fpage>231</fpage><lpage>249</lpage><pub-id pub-id-type="doi">10.3897/zookeys.1284.198471</pub-id></mixed-citation></tp:treatment-meta><tp:nomenclature><tp:taxon-name><object-id xmlns:xlink="http://www.w3.org/1999/xlink" content-type="arpha" xlink:type="simple">DCD3CF04-8924-5935-BEB8-8030DC2A078E</object-id>
                		<tp:taxon-name-part taxon-name-part-type="genus" reg="Eurhadina">Eurhadina</tp:taxon-name-part> (<tp:taxon-name-part taxon-name-part-type="subgenus" reg="Eurhadina">Eurhadina</tp:taxon-name-part>)
                	</tp:taxon-name><tp:taxon-authority>Haupt, 1929</tp:taxon-authority><tp:nomenclature-citation-list><tp:nomenclature-citation><tp:taxon-name>
                <tp:taxon-name-part taxon-name-part-type="genus" reg="Eurhadina">Eurhadina</tp:taxon-name-part>
              </tp:taxon-name><comment> Haupt, 1929: 1075.</comment></tp:nomenclature-citation><tp:nomenclature-citation><tp:taxon-name><tp:taxon-name-part taxon-name-part-type="genus" reg="Cicadella">Cicadella</tp:taxon-name-part> (<tp:taxon-name-part taxon-name-part-type="subgenus" reg="Eurhadina">Eurhadina</tp:taxon-name-part>)</tp:taxon-name><comment>: <xref ref-type="bibr" rid="B19">Kloet and Hincks 1945</xref>: 56.</comment></tp:nomenclature-citation><tp:nomenclature-citation><tp:taxon-name><tp:taxon-name-part taxon-name-part-type="genus" reg="Eurhadina">Eurhadina</tp:taxon-name-part> (<tp:taxon-name-part taxon-name-part-type="subgenus" reg="Eurhadina">Eurhadina</tp:taxon-name-part>)</tp:taxon-name><comment>: <xref ref-type="bibr" rid="B8">Dworakowska 1969</xref>: 68 (stat. nov., in key).</comment></tp:nomenclature-citation></tp:nomenclature-citation-list></tp:nomenclature><tp:treatment-sec sec-type="Diagnosis"><title>Diagnosis.</title><p>Body wide and flattened, with dull colouration. Upper part of face swollen in lateral view. Crown obtusely rounded and protruding, with medial length distinctly shorter than interocular width; median part of frontoclypeus slightly raised. Forewing with third apical cell petiolate; hindwing with three subapical cross-veins. Side of male pygofer with distinct or indistinct posterior cleft. Subgenital plate club-shaped, with subapical marginal process and a single lateral macroseta; apex with club-like or fine setae.</p></tp:treatment-sec><tp:treatment-sec sec-type="Distribution"><title>Distribution.</title><p>Palaearctic, Afrotropical, and Oriental regions.</p></tp:treatment-sec><tp:treatment-sec sec-type="Remarks"><title>Remarks.</title><p>See above key for differences between this and <tp:taxon-name><tp:taxon-name-part taxon-name-part-type="genus" reg="Eurhadina">E.</tp:taxon-name-part> (<tp:taxon-name-part taxon-name-part-type="subgenus" reg="Singhardina">Singhardina</tp:taxon-name-part>)</tp:taxon-name>.</p><sec sec-type="Key to species of subgenus Eurhadina (Eurhadina) from China" id="sec6"><title>Key to species of subgenus <tp:taxon-name><tp:taxon-name-part taxon-name-part-type="genus" reg="Eurhadina">Eurhadina</tp:taxon-name-part> (<tp:taxon-name-part taxon-name-part-type="subgenus" reg="Eurhadina">Eurhadina</tp:taxon-name-part>)</tp:taxon-name> from China</title><p>The key is modified from <xref ref-type="bibr" rid="B32">Zhou et al. (2022)</xref>.</p><table-wrap content-type="key" position="anchor" orientation="portrait"><table><tbody><tr><td rowspan="1" colspan="1">1</td><td rowspan="1" colspan="1">Forewing without a black circular spot on RP vein (Fig. <xref ref-type="fig" rid="F1">1D</xref>)</td><td rowspan="1" colspan="1"><bold><tp:taxon-name><tp:taxon-name-part taxon-name-part-type="genus" reg="Eurhadina">E.</tp:taxon-name-part> (<tp:taxon-name-part taxon-name-part-type="subgenus" reg="Eurhadina">E.</tp:taxon-name-part>) <tp:taxon-name-part taxon-name-part-type="species" reg="cervina">cervina</tp:taxon-name-part></tp:taxon-name> Tang, sp. nov</bold>.</td></tr><tr><td rowspan="1" colspan="1">–</td><td rowspan="1" colspan="1">Forewing with a black circular spot on RP vein (Fig. <xref ref-type="fig" rid="F2">2E</xref>)</td><td rowspan="1" colspan="1">
                      <bold>2</bold>
                    </td></tr><tr><td rowspan="1" colspan="1">2</td><td rowspan="1" colspan="1">Aedeagal shaft with unbranched apical processes</td><td rowspan="1" colspan="1">
                      <bold><tp:taxon-name><tp:taxon-name-part taxon-name-part-type="genus" reg="Eurhadina">E.</tp:taxon-name-part> (<tp:taxon-name-part taxon-name-part-type="subgenus" reg="Eurhadina">E.</tp:taxon-name-part>) <tp:taxon-name-part taxon-name-part-type="species" reg="fujiana">fujiana</tp:taxon-name-part></tp:taxon-name> Yang &amp; Li, 1991</bold>
                    </td></tr><tr><td rowspan="1" colspan="1">–</td><td rowspan="1" colspan="1">Aedeagal shaft with bifurcate apical processes (Fig. <xref ref-type="fig" rid="F2">2K, L</xref>)</td><td rowspan="1" colspan="1">
                      <bold>3</bold>
                    </td></tr><tr><td rowspan="1" colspan="1">3</td><td rowspan="1" colspan="1">Aedeagal shaft with two pairs of apical processes; both pairs bifurcate</td><td rowspan="1" colspan="1">
                      <bold>4</bold>
                    </td></tr><tr><td rowspan="1" colspan="1">–</td><td rowspan="1" colspan="1">Aedeagal shaft with two pairs of apical processes; one pair bifurcate, the other unbranched (Fig. <xref ref-type="fig" rid="F2">2K, L</xref>)</td><td rowspan="1" colspan="1">
                      <bold>5</bold>
                    </td></tr><tr><td rowspan="1" colspan="1">4</td><td rowspan="1" colspan="1">Aedeagal shaft with serrations on subapical part of dorsal margin</td><td rowspan="1" colspan="1">
                      <bold><tp:taxon-name><tp:taxon-name-part taxon-name-part-type="genus" reg="Eupteryx">E.</tp:taxon-name-part> (<tp:taxon-name-part taxon-name-part-type="subgenus" reg="Eurhadina">E.</tp:taxon-name-part>) <tp:taxon-name-part taxon-name-part-type="species" reg="pulchella">pulchella</tp:taxon-name-part></tp:taxon-name> (Fallén, 1806)</bold>
                    </td></tr><tr><td rowspan="1" colspan="1">–</td><td rowspan="1" colspan="1">Aedeagal shaft without serrations on subapical part of dorsal margin</td><td rowspan="1" colspan="1">
                      <bold><tp:taxon-name><tp:taxon-name-part taxon-name-part-type="genus" reg="Eurhadina">E.</tp:taxon-name-part> (<tp:taxon-name-part taxon-name-part-type="subgenus" reg="Eurhadina">E.</tp:taxon-name-part>) <tp:taxon-name-part taxon-name-part-type="species" reg="japonica">japonica</tp:taxon-name-part></tp:taxon-name> Dworakowska, 1971</bold>
                    </td></tr><tr><td rowspan="1" colspan="1">5</td><td rowspan="1" colspan="1">Dorsal and ventral processes of aedeagal shaft similar in length (Fig. <xref ref-type="fig" rid="F2">2K, L</xref>)</td><td rowspan="1" colspan="1">
                      <bold>6</bold>
                    </td></tr><tr><td rowspan="1" colspan="1">–</td><td rowspan="1" colspan="1">Dorsal processes of aedeagal shaft significantly shorter than ventral processes</td><td rowspan="1" colspan="1">
                      <bold><tp:taxon-name><tp:taxon-name-part taxon-name-part-type="genus" reg="Eurhadina">E.</tp:taxon-name-part> (<tp:taxon-name-part taxon-name-part-type="subgenus" reg="Eurhadina">E.</tp:taxon-name-part>) <tp:taxon-name-part taxon-name-part-type="species" reg="alba">alba</tp:taxon-name-part></tp:taxon-name> Dworakowska, 1979</bold>
                    </td></tr><tr><td rowspan="1" colspan="1">6</td><td rowspan="1" colspan="1">Bifurcations of ventral aedeagal processes significantly different in size, with fork relatively narrow (Fig. <xref ref-type="fig" rid="F2">2K, L</xref>)</td><td rowspan="1" colspan="1"><bold><tp:taxon-name><tp:taxon-name-part taxon-name-part-type="genus" reg="Eurhadina">E.</tp:taxon-name-part> (<tp:taxon-name-part taxon-name-part-type="subgenus" reg="Eurhadina">E.</tp:taxon-name-part>) <tp:taxon-name-part taxon-name-part-type="species" reg="dashuensis">dashuensis</tp:taxon-name-part></tp:taxon-name> Tang, sp. nov</bold>.</td></tr><tr><td rowspan="1" colspan="1">–</td><td rowspan="1" colspan="1">Bifurcations of ventral aedeagal processes not significantly different in size, with fork relatively wide</td><td rowspan="1" colspan="1">
                      <bold><tp:taxon-name><tp:taxon-name-part taxon-name-part-type="genus" reg="Eurhadina">E.</tp:taxon-name-part> (<tp:taxon-name-part taxon-name-part-type="subgenus" reg="Eurhadina">E.</tp:taxon-name-part>) <tp:taxon-name-part taxon-name-part-type="species" reg="callissima">callissima</tp:taxon-name-part></tp:taxon-name> Dworakowska, 1967</bold>
                    </td></tr></tbody></table></table-wrap></sec></tp:treatment-sec><tp:treatment-sec><!--Section generated to contain objects referenced in tp:taxon-treatment.--><fig id="F1" position="float" orientation="portrait"><object-id xmlns:xlink="http://www.w3.org/1999/xlink" content-type="doi" xlink:type="simple">10.3897/zookeys.1284.198471.figure1</object-id><object-id xmlns:xlink="http://www.w3.org/1999/xlink" content-type="arpha" xlink:type="simple">A71EDCBD-E0E2-5355-9CBC-980E29550C10</object-id><label>Figure 1.</label><caption><p><tp:taxon-name><tp:taxon-name-part taxon-name-part-type="genus" reg="Eurhadina">Eurhadina</tp:taxon-name-part> (<tp:taxon-name-part taxon-name-part-type="subgenus" reg="Eurhadina">Eurhadina</tp:taxon-name-part>) <tp:taxon-name-part taxon-name-part-type="species" reg="cervina">cervina</tp:taxon-name-part></tp:taxon-name> Tang, sp. nov., male, holotype. <bold>A</bold>. Habitus, dorsal view; <bold>B</bold>. Habitus, lateral view; <bold>C</bold>. Face; <bold>D</bold>. Forewing; <bold>E</bold>. Hindwing; <bold>F</bold>. Male abdominal apodemes; <bold>G</bold>. Side of male pygofer and anal tube, lateral view; <bold>H</bold>. Male genital capsule and anal tube, lateral view; <bold>I</bold>. Subgenital plate, dorsal view; <bold>J</bold>. Style, dorsal view; <bold>K</bold>. Aedeagus, dorsal view; <bold>L</bold>. Aedeagus, lateral view; <bold>M</bold>. Apical part of aedeagus, dorsal view; <bold>N</bold>. Male genital capsule and anal tube, ventral view.</p></caption><graphic xmlns:xlink="http://www.w3.org/1999/xlink" xlink:href="zookeys-1284-231_article-198471__-g001.jpg" id="oo_1711700.jpg" position="float" orientation="portrait" xlink:type="simple"><uri content-type="original_file" xlink:type="simple">https://binary.pensoft.net/fig/1711700</uri></graphic></fig><fig id="F2" position="float" orientation="portrait"><object-id xmlns:xlink="http://www.w3.org/1999/xlink" content-type="doi" xlink:type="simple">10.3897/zookeys.1284.198471.figure2</object-id><object-id xmlns:xlink="http://www.w3.org/1999/xlink" content-type="arpha" xlink:type="simple">E28C9524-E004-5E3D-A543-6D42600E196D</object-id><label>Figure 2.</label><caption><p><tp:taxon-name><tp:taxon-name-part taxon-name-part-type="genus" reg="Eurhadina">Eurhadina</tp:taxon-name-part> (<tp:taxon-name-part taxon-name-part-type="subgenus" reg="Eurhadina">Eurhadina</tp:taxon-name-part>) <tp:taxon-name-part taxon-name-part-type="species" reg="dashuensis">dashuensis</tp:taxon-name-part></tp:taxon-name> Tang, sp. nov., male, holotype. <bold>A</bold>. Habitus, dorsal view; <bold>B</bold>. Habitus, lateral view; <bold>C</bold>. Head and thorax, dorsal view; <bold>D</bold>. Face; <bold>E</bold>. Forewing; <bold>F</bold>. Hindwing; <bold>G</bold>. Male abdominal apodemes; <bold>H</bold>. Side of male pygofer and anal tube, lateral view; <bold>I</bold>. Subgenital plate, dorsal view; <bold>J</bold>. Style, dorsal view; <bold>K</bold>. Aedeagus, dorsal view; <bold>L</bold>. Aedeagus, lateral view; <bold>M</bold>. Apical part of aedeagus, dorsal view; <bold>N</bold>. Connective, dorsal view.</p></caption><graphic xmlns:xlink="http://www.w3.org/1999/xlink" xlink:href="zookeys-1284-231_article-198471__-g002.jpg" id="oo_1711701.jpg" position="float" orientation="portrait" xlink:type="simple"><uri content-type="original_file" xlink:type="simple">https://binary.pensoft.net/fig/1711701</uri></graphic></fig></tp:treatment-sec><ref-list><ref id="B19"><mixed-citation xmlns:xlink="http://www.w3.org/1999/xlink" xlink:type="simple">Kloet GS, Hincks WD (1945) A check list of British insects. South Lancashire and Cheshire Fauna Society, Stockport, 542 pp.</mixed-citation></ref><ref id="B8"><mixed-citation xmlns:xlink="http://www.w3.org/1999/xlink" xlink:type="simple">Dworakowska I (1969) Revision of the Palaearctic and Oriental species of the genus <italic><tp:taxon-name><tp:taxon-name-part taxon-name-part-type="genus">Eurhadina</tp:taxon-name-part></tp:taxon-name></italic> Haupt (<tp:taxon-name><tp:taxon-name-part taxon-name-part-type="suborder">Homoptera</tp:taxon-name-part></tp:taxon-name>: <tp:taxon-name><tp:taxon-name-part taxon-name-part-type="family">Cicadellidae</tp:taxon-name-part></tp:taxon-name>: <tp:taxon-name><tp:taxon-name-part taxon-name-part-type="subfamily">Typhlocybinae</tp:taxon-name-part></tp:taxon-name>). Annales Zoologici 27(5): 67–88.</mixed-citation></ref><ref id="B32"><mixed-citation xmlns:xlink="http://www.w3.org/1999/xlink" xlink:type="simple">Zhou J, Zhang YL, Huang M (2022) <tp:taxon-name><tp:taxon-name-part taxon-name-part-type="genus">Eurhadina</tp:taxon-name-part> (<tp:taxon-name-part taxon-name-part-type="subgenus">Singhardina</tp:taxon-name-part>)</tp:taxon-name> Mahmood (<tp:taxon-name><tp:taxon-name-part taxon-name-part-type="order">Hemiptera</tp:taxon-name-part></tp:taxon-name>: <tp:taxon-name><tp:taxon-name-part taxon-name-part-type="family">Cicadellidae</tp:taxon-name-part></tp:taxon-name>: <tp:taxon-name><tp:taxon-name-part taxon-name-part-type="subfamily">Typhlocybinae</tp:taxon-name-part></tp:taxon-name>) from China: A review of the Asian species with descriptions of 14 new species. Insects 13(4): 345. <ext-link xlink:href="10.3390/insects13040345" ext-link-type="doi" xlink:type="simple">https://doi.org/10.3390/insects13040345</ext-link></mixed-citation></ref></ref-list></tp:taxon-treatment>
