# Supplementary material for: Review of the leafhopper genus Eurhadina Haupt, 1929 from China, with description of two new species (Hemiptera, Cicadellidae, Typhlocybinae, Typhlocybini)
Source: Zookeys. 2026 Jul 9;1284:231–49. doi: 10.3897/zookeys.1284.198471 (PMC13377002; doi:10.3897/zookeys.1284.198471)
Supplement: XML Treatment for Eurhadina (Eurhadina) cervina [file zookeys.1284.198471-treatment3.xml]

<!DOCTYPE tp:taxon-treatment
  PUBLIC "-//TaxonX//DTD Taxonomic Treatment Publishing DTD v0 20100105//EN" "tax-treatment-NSO.dtd">
<tp:taxon-treatment xmlns:tp="http://www.plazi.org/taxpub"><tp:treatment-meta><kwd-group><label>Taxon classification</label><kwd>
              <named-content content-type="kingdom">Animalia</named-content>
            </kwd><kwd>
              <named-content content-type="order">Hemiptera</named-content>
            </kwd><kwd>
              <named-content content-type="family">Cicadellidae</named-content>
            </kwd></kwd-group><mixed-citation publication-type="journal"><person-group><name><surname>Huang</surname><given-names>Xiaolong</given-names></name><name><surname>Wang</surname><given-names>Jun</given-names></name><name><surname>Tang</surname><given-names>Liuhong</given-names></name><name><surname>Webb</surname><given-names>Michael D.</given-names></name><name><surname>Duan</surname><given-names>Yani</given-names></name></person-group><article-title>Review of the leafhopper genus <italic><tp:taxon-name><tp:taxon-name-part taxon-name-part-type="genus" reg="Eurhadina">Eurhadina</tp:taxon-name-part></tp:taxon-name></italic> Haupt, 1929 from China, with description of two new species (<tp:taxon-name><tp:taxon-name-part taxon-name-part-type="order" reg="Hemiptera">Hemiptera</tp:taxon-name-part></tp:taxon-name>, <tp:taxon-name><tp:taxon-name-part taxon-name-part-type="family" reg="Cicadellidae">Cicadellidae</tp:taxon-name-part></tp:taxon-name>, <tp:taxon-name><tp:taxon-name-part taxon-name-part-type="subfamily" reg="Typhlocybinae">Typhlocybinae</tp:taxon-name-part></tp:taxon-name>, <tp:taxon-name><tp:taxon-name-part taxon-name-part-type="tribe" reg="Typhlocybini">Typhlocybini</tp:taxon-name-part></tp:taxon-name>)</article-title><source>Zookeys</source><day>09</day><month>07</month><year>2026</year><volume>1284</volume><fpage>231</fpage><lpage>249</lpage><pub-id pub-id-type="doi">10.3897/zookeys.1284.198471</pub-id></mixed-citation></tp:treatment-meta><tp:nomenclature><tp:taxon-name><object-id xmlns:xlink="http://www.w3.org/1999/xlink" content-type="arpha" xlink:type="simple">F0060503-F761-59DB-9D8B-7BAD639E8CE3</object-id>
                		<tp:taxon-name-part taxon-name-part-type="genus" reg="Eurhadina">Eurhadina</tp:taxon-name-part> (<tp:taxon-name-part taxon-name-part-type="subgenus" reg="Eurhadina">Eurhadina</tp:taxon-name-part>) <tp:taxon-name-part taxon-name-part-type="species" reg="cervina">cervina</tp:taxon-name-part>
                	
                		<object-id xmlns:xlink="http://www.w3.org/1999/xlink" content-type="zoobank" xlink:type="simple">https://zoobank.org/3EA8FF9D-8487-4B45-B53E-093A83B01EE1</object-id>
                	</tp:taxon-name><tp:taxon-authority>Tang</tp:taxon-authority><tp:taxon-status xmlns:xlink="http://www.w3.org/1999/xlink" xlink:type="simple">sp. nov.</tp:taxon-status><xref ref-type="fig" rid="F1">Fig. 1A–N</xref></tp:nomenclature><tp:treatment-sec sec-type="Type material"><title>Type material.</title><p><bold><italic>Holotype</italic></bold>: China • ♂; Anhui Prov., Hefei, Dashu Mountain National Forest Park; <named-content xmlns:xlink="http://www.w3.org/1999/xlink" content-type="dwc:verbatimCoordinates" xlink:type="simple">31°50'N, 117°14'E</named-content>; alt. 284 m; 8 Jul. 2024; Bingqing Xie, Liuhong Tang &amp; Baoling Qian leg.; AAU TLH028-C8.</p></tp:treatment-sec><tp:treatment-sec sec-type="Description"><title>Description.</title><p><bold><italic>Measurements</italic></bold>. Length: male 1.5 mm.</p><p><bold><italic>Colouration</italic></bold>. Body colour creamy white. Face slightly paler creamy white. Pronotum pale yellowish white, with a slightly translucent spot beneath each eye. Mesonotum and scutellum pale yellow, with distinct triangular markings (Fig. <xref ref-type="fig" rid="F1">1A–C</xref>). Forewing with faint brownish markings in distal half (Fig. <xref ref-type="fig" rid="F1">1D</xref>).</p><fig id="F1" position="float" orientation="portrait"><object-id xmlns:xlink="http://www.w3.org/1999/xlink" content-type="doi" xlink:type="simple">10.3897/zookeys.1284.198471.figure1</object-id><object-id xmlns:xlink="http://www.w3.org/1999/xlink" content-type="arpha" xlink:type="simple">A71EDCBD-E0E2-5355-9CBC-980E29550C10</object-id><label>Figure 1.</label><caption><p><tp:taxon-name><tp:taxon-name-part taxon-name-part-type="genus" reg="Eurhadina">Eurhadina</tp:taxon-name-part> (<tp:taxon-name-part taxon-name-part-type="subgenus" reg="Eurhadina">Eurhadina</tp:taxon-name-part>) <tp:taxon-name-part taxon-name-part-type="species" reg="cervina">cervina</tp:taxon-name-part></tp:taxon-name> Tang, sp. nov., male, holotype. <bold>A</bold>. Habitus, dorsal view; <bold>B</bold>. Habitus, lateral view; <bold>C</bold>. Face; <bold>D</bold>. Forewing; <bold>E</bold>. Hindwing; <bold>F</bold>. Male abdominal apodemes; <bold>G</bold>. Side of male pygofer and anal tube, lateral view; <bold>H</bold>. Male genital capsule and anal tube, lateral view; <bold>I</bold>. Subgenital plate, dorsal view; <bold>J</bold>. Style, dorsal view; <bold>K</bold>. Aedeagus, dorsal view; <bold>L</bold>. Aedeagus, lateral view; <bold>M</bold>. Apical part of aedeagus, dorsal view; <bold>N</bold>. Male genital capsule and anal tube, ventral view.</p></caption><graphic xmlns:xlink="http://www.w3.org/1999/xlink" xlink:href="zookeys-1284-231_article-198471__-g001.jpg" id="oo_1711700.jpg" position="float" orientation="portrait" xlink:type="simple"><uri content-type="original_file" xlink:type="simple">https://binary.pensoft.net/fig/1711700</uri></graphic></fig><p><bold><italic>Morphology</italic></bold>. Body small and flattened. Head slightly narrower than pronotum; crown with anterior margin angularly produced forward; interocular width clearly greater than mid-crown length; median part of frontoclypeus slightly raised and somewhat broad; genae narrow (Fig. <xref ref-type="fig" rid="F1">1A–C</xref>). Forewing with apical-cell region occupying 1/3 of wing length. Hindwing with three subapical cross-veins (Fig. <xref ref-type="fig" rid="F1">1D, E</xref>). Abdominal apodemes extending to the intersegmental region between sternites VII and VIII (Fig. <xref ref-type="fig" rid="F1">1F</xref>).</p><p><bold><italic>Male genitalia</italic></bold>. Side of male pygofer dorso-posterior margin shallowly cleft forming two lobes; upper lobe produced dorsad, its posterior margin bearing several setae; lower lobe strongly sclerotized at ventro-apical angle; ventral margin of side of male pygofer deeply incurved adjacent to valve, with scattered microsetae in lateral view. Anal tube well developed (Fig. <xref ref-type="fig" rid="F1">1G, H</xref>). Subgenital plate with one stout, long seta arising from outer margin near basal 1/3; apex bearing eight stout, peg-like microsetae; inner margin nearly parallel to outer margin and arcuate (Fig. <xref ref-type="fig" rid="F1">1I</xref>). Style slender and elongate; apophysis scythe-shaped, with a few fine subapical setae on outer margin (Fig. <xref ref-type="fig" rid="F1">1J</xref>). Aedeagus with two pairs of apical processes; dorsal processes branched laterad near base; ventral processes branched on apical outer margin; in dorsal view, apex of aedeagus resembling a stag’s antlers (Fig. <xref ref-type="fig" rid="F1">1K–M</xref>). Connective Y-shaped; central stem thick, long, medially carinate, weakly sclerotized; lateral arms slender and short (Fig. <xref ref-type="fig" rid="F1">1N</xref>).</p></tp:treatment-sec><tp:treatment-sec sec-type="Etymology"><title>Etymology.</title><p>The specific name is derived from the Latin word “cervi”, meaning “stag” or “deer”, referring to the shape of the aedeagal processes like a stag’s antlers. The specific epithet is treated as an adjective.</p></tp:treatment-sec><tp:treatment-sec sec-type="Distribution"><title>Distribution.</title><p>Known only from the type locality.</p></tp:treatment-sec><tp:treatment-sec sec-type="Remarks"><title>Remarks.</title><p>The new species is morphologically similar to <tp:taxon-name><tp:taxon-name-part taxon-name-part-type="genus" reg="Eurhadina">Eurhadina</tp:taxon-name-part> (<tp:taxon-name-part taxon-name-part-type="subgenus" reg="Eurhadina">Eurhadina</tp:taxon-name-part>) <tp:taxon-name-part taxon-name-part-type="species" reg="japonica">japonica</tp:taxon-name-part></tp:taxon-name> Dworakowska, 1971 in general external appearance, but it can be readily distinguished by marked differences in body size and aedeagal structure. The new species has a body length of 1.5 mm, distinctly smaller than the 2.7–3.3 mm body length recorded for <tp:taxon-name><tp:taxon-name-part taxon-name-part-type="genus" reg="Eurhadina">E.</tp:taxon-name-part> (<tp:taxon-name-part taxon-name-part-type="subgenus" reg="Eurhadina">E.</tp:taxon-name-part>) <tp:taxon-name-part taxon-name-part-type="species" reg="japonica">japonica</tp:taxon-name-part></tp:taxon-name>. For the aedeagus, the dorsal processes of the aedeagal shaft are branched at both the base and apex in <tp:taxon-name><tp:taxon-name-part taxon-name-part-type="genus" reg="Eurhadina">E.</tp:taxon-name-part> (<tp:taxon-name-part taxon-name-part-type="subgenus" reg="Eurhadina">E.</tp:taxon-name-part>) <tp:taxon-name-part taxon-name-part-type="species" reg="japonica">japonica</tp:taxon-name-part></tp:taxon-name>, while in the new species these processes are only branched basally. Furthermore, <tp:taxon-name><tp:taxon-name-part taxon-name-part-type="genus" reg="Eurhadina">E.</tp:taxon-name-part> (<tp:taxon-name-part taxon-name-part-type="subgenus" reg="Eurhadina">E.</tp:taxon-name-part>) <tp:taxon-name-part taxon-name-part-type="species" reg="japonica">japonica</tp:taxon-name-part></tp:taxon-name> consistently exhibits a small dark brown circular spot at the midpoint of the RP vein on the forewing, a marking that is entirely absent in the new species.</p></tp:treatment-sec></tp:taxon-treatment>
