# Supplementary material for: Review of the leafhopper genus Eurhadina Haupt, 1929 from China, with description of two new species (Hemiptera, Cicadellidae, Typhlocybinae, Typhlocybini)
Source: Zookeys. 2026 Jul 9;1284:231–49. doi: 10.3897/zookeys.1284.198471 (PMC13377002; doi:10.3897/zookeys.1284.198471)
Supplement: XML Treatment for Eurhadina (Eurhadina) dashuensis [file zookeys.1284.198471-treatment4.xml]

<!DOCTYPE tp:taxon-treatment
  PUBLIC "-//TaxonX//DTD Taxonomic Treatment Publishing DTD v0 20100105//EN" "tax-treatment-NSO.dtd">
<tp:taxon-treatment xmlns:tp="http://www.plazi.org/taxpub"><tp:treatment-meta><kwd-group><label>Taxon classification</label><kwd>
              <named-content content-type="kingdom">Animalia</named-content>
            </kwd><kwd>
              <named-content content-type="order">Hemiptera</named-content>
            </kwd><kwd>
              <named-content content-type="family">Cicadellidae</named-content>
            </kwd></kwd-group><mixed-citation publication-type="journal"><person-group><name><surname>Huang</surname><given-names>Xiaolong</given-names></name><name><surname>Wang</surname><given-names>Jun</given-names></name><name><surname>Tang</surname><given-names>Liuhong</given-names></name><name><surname>Webb</surname><given-names>Michael D.</given-names></name><name><surname>Duan</surname><given-names>Yani</given-names></name></person-group><article-title>Review of the leafhopper genus <italic><tp:taxon-name><tp:taxon-name-part taxon-name-part-type="genus" reg="Eurhadina">Eurhadina</tp:taxon-name-part></tp:taxon-name></italic> Haupt, 1929 from China, with description of two new species (<tp:taxon-name><tp:taxon-name-part taxon-name-part-type="order" reg="Hemiptera">Hemiptera</tp:taxon-name-part></tp:taxon-name>, <tp:taxon-name><tp:taxon-name-part taxon-name-part-type="family" reg="Cicadellidae">Cicadellidae</tp:taxon-name-part></tp:taxon-name>, <tp:taxon-name><tp:taxon-name-part taxon-name-part-type="subfamily" reg="Typhlocybinae">Typhlocybinae</tp:taxon-name-part></tp:taxon-name>, <tp:taxon-name><tp:taxon-name-part taxon-name-part-type="tribe" reg="Typhlocybini">Typhlocybini</tp:taxon-name-part></tp:taxon-name>)</article-title><source>Zookeys</source><day>09</day><month>07</month><year>2026</year><volume>1284</volume><fpage>231</fpage><lpage>249</lpage><pub-id pub-id-type="doi">10.3897/zookeys.1284.198471</pub-id></mixed-citation></tp:treatment-meta><tp:nomenclature><tp:taxon-name><object-id xmlns:xlink="http://www.w3.org/1999/xlink" content-type="arpha" xlink:type="simple">75EF3A37-A496-534C-8BA3-B223EE74E205</object-id>
                		<tp:taxon-name-part taxon-name-part-type="genus" reg="Eurhadina">Eurhadina</tp:taxon-name-part> (<tp:taxon-name-part taxon-name-part-type="subgenus" reg="Eurhadina">Eurhadina</tp:taxon-name-part>) <tp:taxon-name-part taxon-name-part-type="species" reg="dashuensis">dashuensis</tp:taxon-name-part>
                	
                		<object-id xmlns:xlink="http://www.w3.org/1999/xlink" content-type="zoobank" xlink:type="simple">https://zoobank.org/14DAA95C-75DF-484B-B3D0-C33EA41F5754</object-id>
                	</tp:taxon-name><tp:taxon-authority>Tang</tp:taxon-authority><tp:taxon-status xmlns:xlink="http://www.w3.org/1999/xlink" xlink:type="simple">sp. nov.</tp:taxon-status><xref ref-type="fig" rid="F2">Fig. 2A–N</xref></tp:nomenclature><tp:treatment-sec sec-type="Type material"><title>Type material.</title><p><bold><italic>Holotype</italic></bold>: China • ♂; Anhui Prov., Hefei, Dashu Mountain National Forest Park; <named-content xmlns:xlink="http://www.w3.org/1999/xlink" content-type="dwc:verbatimCoordinates" xlink:type="simple">31°50'N, 117°14'E</named-content>; alt. 284 m; 8 Jul. 2024; Bingqing Xie, Liuhong Tang &amp; Baoling Qian leg.; AAU TLH032-D2. <bold><italic>Paratype</italic></bold>: China • 1♂; same data as for holotype; AAU TLH032-D11.</p></tp:treatment-sec><tp:treatment-sec sec-type="Description"><title>Description.</title><p><bold><italic>Measurements</italic></bold>. Length: male 3.3 mm.</p><p><bold><italic>Colouration</italic></bold>. Head and pronotum creamy white; crown submarginally with a pair of light-yellow round spots; compound eyes silvery grey. Pronotum with two symmetrical yellow spots. Mesonotum and scutellum yellow, with distinct triangular markings, its tip creamy white (Fig. <xref ref-type="fig" rid="F2">2A–D</xref>). Apical-cell region of the forewing with pale-brown markings, and the RP vein with a distinct dark-brown spot at junction of first and second apical cells (Fig. <xref ref-type="fig" rid="F2">2E</xref>).</p><fig id="F2" position="float" orientation="portrait"><object-id xmlns:xlink="http://www.w3.org/1999/xlink" content-type="doi" xlink:type="simple">10.3897/zookeys.1284.198471.figure2</object-id><object-id xmlns:xlink="http://www.w3.org/1999/xlink" content-type="arpha" xlink:type="simple">E28C9524-E004-5E3D-A543-6D42600E196D</object-id><label>Figure 2.</label><caption><p><tp:taxon-name><tp:taxon-name-part taxon-name-part-type="genus" reg="Eurhadina">Eurhadina</tp:taxon-name-part> (<tp:taxon-name-part taxon-name-part-type="subgenus" reg="Eurhadina">Eurhadina</tp:taxon-name-part>) <tp:taxon-name-part taxon-name-part-type="species" reg="dashuensis">dashuensis</tp:taxon-name-part></tp:taxon-name> Tang, sp. nov., male, holotype. <bold>A</bold>. Habitus, dorsal view; <bold>B</bold>. Habitus, lateral view; <bold>C</bold>. Head and thorax, dorsal view; <bold>D</bold>. Face; <bold>E</bold>. Forewing; <bold>F</bold>. Hindwing; <bold>G</bold>. Male abdominal apodemes; <bold>H</bold>. Side of male pygofer and anal tube, lateral view; <bold>I</bold>. Subgenital plate, dorsal view; <bold>J</bold>. Style, dorsal view; <bold>K</bold>. Aedeagus, dorsal view; <bold>L</bold>. Aedeagus, lateral view; <bold>M</bold>. Apical part of aedeagus, dorsal view; <bold>N</bold>. Connective, dorsal view.</p></caption><graphic xmlns:xlink="http://www.w3.org/1999/xlink" xlink:href="zookeys-1284-231_article-198471__-g002.jpg" id="oo_1711701.jpg" position="float" orientation="portrait" xlink:type="simple"><uri content-type="original_file" xlink:type="simple">https://binary.pensoft.net/fig/1711701</uri></graphic></fig><p><bold><italic>Morphology</italic></bold>. Body flattened. Head narrower than pronotum; crown with anterior margin arched forward; medial length equals half interocular width; median part of frontoclypeus slightly raised and broad. Pronotum with posterior margin slightly emarginate and translucent (Fig. <xref ref-type="fig" rid="F2">2A–D</xref>). Apical-cell region of the forewing occupying 1/3 of wing length. Hindwing with three subapical cross-veins; marginal vein not reaching CuA vein (Fig. <xref ref-type="fig" rid="F2">2E, F</xref>). Abdominal apodemes extending to sternite VI (Fig. <xref ref-type="fig" rid="F2">2G</xref>).</p><p><bold><italic>Male genitalia</italic></bold>. Side of male pygofer with a few minute setae subapically on ventral margin; dorso-posterior margin distinctly cleft at apex with upper lobe bearing several setae and lower lobe apically sclerotized; ventral margin of side of male pygofer deeply incurved adjacent to valve. Anal tube well developed (Fig. <xref ref-type="fig" rid="F2">2H</xref>). Subgenital plate nearly rectangular, medially emarginate, with one stout, long, subbasal seta and a row of fine setae along apical margin (Fig. <xref ref-type="fig" rid="F2">2I</xref>). Style slender; apophysis scythe-shaped, with a few fine subapical setae on outer margin (Fig. <xref ref-type="fig" rid="F2">2J</xref>). Aedeagal shaft robust, slightly subapically swollen; tip evenly C-shaped in lateral view, with two pairs of apical processes, dorsal processes unbranched, the bifurcations of the ventral aedeagal process are markedly unequal in size (Fig. <xref ref-type="fig" rid="F2">2K–M</xref>). Connective Y-shaped, with a broad median stem whose anterior margin is straight; arms short, slender, laterally arcuate (Fig. <xref ref-type="fig" rid="F2">2N</xref>).</p></tp:treatment-sec><tp:treatment-sec sec-type="Etymology"><title>Etymology.</title><p>The species is named after Dashu Mountain, where the type locality is located.</p></tp:treatment-sec><tp:treatment-sec sec-type="Distribution"><title>Distribution.</title><p>Known only from the type locality.</p></tp:treatment-sec><tp:treatment-sec sec-type="Remarks"><title>Remarks.</title><p>This species closely resembles <tp:taxon-name><tp:taxon-name-part taxon-name-part-type="genus" reg="Eurhadina">Eurhadina</tp:taxon-name-part> (<tp:taxon-name-part taxon-name-part-type="subgenus" reg="Eurhadina">Eurhadina</tp:taxon-name-part>) <tp:taxon-name-part taxon-name-part-type="species" reg="callissima">callissima</tp:taxon-name-part></tp:taxon-name> Dworakowska, 1967 in external morphology and male genitalia. However, it differs from <tp:taxon-name><tp:taxon-name-part taxon-name-part-type="genus" reg="Eurhadina">E.</tp:taxon-name-part> (<tp:taxon-name-part taxon-name-part-type="subgenus" reg="Eurhadina">E.</tp:taxon-name-part>) <tp:taxon-name-part taxon-name-part-type="species" reg="callissima">callissima</tp:taxon-name-part></tp:taxon-name> in the ventral process of the aedeagus. In the new species, the bifurcations of the ventral aedeagal process are markedly unequal in size and the fork is relatively narrow, while in <tp:taxon-name><tp:taxon-name-part taxon-name-part-type="genus" reg="Eurhadina">E.</tp:taxon-name-part> (<tp:taxon-name-part taxon-name-part-type="subgenus" reg="Eurhadina">E.</tp:taxon-name-part>) <tp:taxon-name-part taxon-name-part-type="species" reg="callissima">callissima</tp:taxon-name-part></tp:taxon-name> the bifurcations are nearly equal in size and the fork is broader.</p></tp:treatment-sec></tp:taxon-treatment>
