# Supplementary material for: Review of the leafhopper genus Eurhadina Haupt, 1929 from China, with description of two new species (Hemiptera, Cicadellidae, Typhlocybinae, Typhlocybini)
Source: Zookeys. 2026 Jul 9;1284:231–49. doi: 10.3897/zookeys.1284.198471 (PMC13377002; doi:10.3897/zookeys.1284.198471)
Supplement: XML Treatment for Eurhadina (Singhardina) [file zookeys.1284.198471-treatment5.xml]

<!DOCTYPE tp:taxon-treatment
  PUBLIC "-//TaxonX//DTD Taxonomic Treatment Publishing DTD v0 20100105//EN" "tax-treatment-NSO.dtd">
<tp:taxon-treatment xmlns:tp="http://www.plazi.org/taxpub"><tp:treatment-meta><kwd-group><label>Taxon classification</label><kwd>
              <named-content content-type="kingdom">Animalia</named-content>
            </kwd><kwd>
              <named-content content-type="order">Hemiptera</named-content>
            </kwd><kwd>
              <named-content content-type="family">Cicadellidae</named-content>
            </kwd></kwd-group><mixed-citation publication-type="journal"><person-group><name><surname>Huang</surname><given-names>Xiaolong</given-names></name><name><surname>Wang</surname><given-names>Jun</given-names></name><name><surname>Tang</surname><given-names>Liuhong</given-names></name><name><surname>Webb</surname><given-names>Michael D.</given-names></name><name><surname>Duan</surname><given-names>Yani</given-names></name></person-group><article-title>Review of the leafhopper genus <italic><tp:taxon-name><tp:taxon-name-part taxon-name-part-type="genus" reg="Eurhadina">Eurhadina</tp:taxon-name-part></tp:taxon-name></italic> Haupt, 1929 from China, with description of two new species (<tp:taxon-name><tp:taxon-name-part taxon-name-part-type="order" reg="Hemiptera">Hemiptera</tp:taxon-name-part></tp:taxon-name>, <tp:taxon-name><tp:taxon-name-part taxon-name-part-type="family" reg="Cicadellidae">Cicadellidae</tp:taxon-name-part></tp:taxon-name>, <tp:taxon-name><tp:taxon-name-part taxon-name-part-type="subfamily" reg="Typhlocybinae">Typhlocybinae</tp:taxon-name-part></tp:taxon-name>, <tp:taxon-name><tp:taxon-name-part taxon-name-part-type="tribe" reg="Typhlocybini">Typhlocybini</tp:taxon-name-part></tp:taxon-name>)</article-title><source>Zookeys</source><day>09</day><month>07</month><year>2026</year><volume>1284</volume><fpage>231</fpage><lpage>249</lpage><pub-id pub-id-type="doi">10.3897/zookeys.1284.198471</pub-id></mixed-citation></tp:treatment-meta><tp:nomenclature><tp:taxon-name><object-id xmlns:xlink="http://www.w3.org/1999/xlink" content-type="arpha" xlink:type="simple">0291833D-7590-58C1-A608-713CCA5CED9E</object-id>
                		<tp:taxon-name-part taxon-name-part-type="genus" reg="Eurhadina">Eurhadina</tp:taxon-name-part> (<tp:taxon-name-part taxon-name-part-type="subgenus" reg="Singhardina">Singhardina</tp:taxon-name-part>)
                	</tp:taxon-name><tp:taxon-authority>Mahmood, 1967</tp:taxon-authority><tp:nomenclature-citation-list><tp:nomenclature-citation><tp:taxon-name>
                <tp:taxon-name-part taxon-name-part-type="genus" reg="Singhardina">Singhardina</tp:taxon-name-part>
              </tp:taxon-name><comment> Mahmood, 1967: 32.</comment></tp:nomenclature-citation><tp:nomenclature-citation><tp:taxon-name><tp:taxon-name-part taxon-name-part-type="genus" reg="Eurhadina">Eurhadina</tp:taxon-name-part> (<tp:taxon-name-part taxon-name-part-type="subgenus" reg="Singhardina">Singhardina</tp:taxon-name-part>)</tp:taxon-name><comment>: <xref ref-type="bibr" rid="B25">Sohi and Dworakowska 1983</xref>: 188.</comment></tp:nomenclature-citation></tp:nomenclature-citation-list></tp:nomenclature><tp:treatment-sec sec-type="Type species"><title>Type species.</title><p><italic><tp:taxon-name><tp:taxon-name-part taxon-name-part-type="genus" reg="Singhardina">Singhardina</tp:taxon-name-part> <tp:taxon-name-part taxon-name-part-type="species" reg="robusta">robusta</tp:taxon-name-part></tp:taxon-name></italic> Mahmood, 1967.</p></tp:treatment-sec><tp:treatment-sec sec-type="Diagnosis"><title>Diagnosis.</title><p>Body wide and flattened, with dull to bright colouration. Crown obtusely rounded and protruding, with medial length distinctly shorter than interocular width; face flattened in lateral view (Fig. <xref ref-type="fig" rid="F3">3A–D</xref>). Forewing with or without third apical cell petiolate. Hindwing with three subapical cross-veins (Fig. <xref ref-type="fig" rid="F3">3E, F</xref>). Side of male pygofer with or without posterior cleft (Fig. <xref ref-type="fig" rid="F3">3H</xref>). Subgenital plate strongly distally tapered, with apex expanded; the latter with a few spine-like setae (Fig. <xref ref-type="fig" rid="F3">3I</xref>).</p><fig id="F3" position="float" orientation="portrait"><object-id xmlns:xlink="http://www.w3.org/1999/xlink" content-type="doi" xlink:type="simple">10.3897/zookeys.1284.198471.figure3</object-id><object-id xmlns:xlink="http://www.w3.org/1999/xlink" content-type="arpha" xlink:type="simple">F7630BE2-E4A7-54E5-8DCC-6B0128423DBF</object-id><label>Figure 3.</label><caption><p><tp:taxon-name><tp:taxon-name-part taxon-name-part-type="genus" reg="Eurhadina">Eurhadina</tp:taxon-name-part> (<tp:taxon-name-part taxon-name-part-type="subgenus" reg="Singhardina">Singhardina</tp:taxon-name-part>) <tp:taxon-name-part taxon-name-part-type="species" reg="rubrocorona">rubrocorona</tp:taxon-name-part></tp:taxon-name> Cai &amp; Kuoh, 1993, male. <bold>A</bold>. Habitus, dorsal view; <bold>B</bold>. Habitus, lateral view; <bold>C</bold>. Head and thorax, dorsal view; <bold>D</bold>. Face; <bold>E</bold>. Forewing; <bold>F</bold>. Hindwing; <bold>G</bold>. Male abdominal apodemes; <bold>H</bold>. Side of male pygofer and anal tube, lateral view; <bold>I</bold>. Subgenital plate, dorsal view; <bold>J</bold>. Style, dorsal view; <bold>K</bold>. Aedeagus, dorsal view; <bold>L</bold>. Aedeagus, lateral view; <bold>M</bold>. Apical part of aedeagus, dorsal view; <bold>N</bold>. Connective, dorsal view.</p></caption><graphic xmlns:xlink="http://www.w3.org/1999/xlink" xlink:href="zookeys-1284-231_article-198471__-g003.jpg" id="oo_1711702.jpg" position="float" orientation="portrait" xlink:type="simple"><uri content-type="original_file" xlink:type="simple">https://binary.pensoft.net/fig/1711702</uri></graphic></fig></tp:treatment-sec><tp:treatment-sec sec-type="Distribution"><title>Distribution.</title><p>Palaearctic and Oriental regions.</p></tp:treatment-sec><tp:treatment-sec sec-type="Remarks"><title>Remarks.</title><p>See the key above for differences between this and nominate subgenus. <xref ref-type="bibr" rid="B32">Zhou et al. (2022)</xref> reviewed the subgenus and provided a key to its species, and below we provide a checklist of all included species from China. We also figure <tp:taxon-name><tp:taxon-name-part taxon-name-part-type="genus" reg="Eurhadina">E.</tp:taxon-name-part> (<tp:taxon-name-part taxon-name-part-type="subgenus" reg="Singhardina">S.</tp:taxon-name-part>) <tp:taxon-name-part taxon-name-part-type="species" reg="rubrocorona">rubrocorona</tp:taxon-name-part></tp:taxon-name> Cai &amp; Kuoh, 1993 for comparison with the nominate subgenus.</p></tp:treatment-sec><ref-list><ref id="B25"><mixed-citation xmlns:xlink="http://www.w3.org/1999/xlink" xlink:type="simple">Sohi AS, Dworakowska I (1983) A review of the Indian <tp:taxon-name><tp:taxon-name-part taxon-name-part-type="subfamily">Typhlocybinae</tp:taxon-name-part></tp:taxon-name> (<tp:taxon-name><tp:taxon-name-part taxon-name-part-type="suborder">Homoptera</tp:taxon-name-part></tp:taxon-name>: <tp:taxon-name><tp:taxon-name-part taxon-name-part-type="family">Cicadellidae</tp:taxon-name-part></tp:taxon-name>) from India. Oriental Insects 17: 159–213. <ext-link xlink:href="10.1080/00305316.1983.10433695" ext-link-type="doi" xlink:type="simple">https://doi.org/10.1080/00305316.1983.10433695</ext-link></mixed-citation></ref><ref id="B32"><mixed-citation xmlns:xlink="http://www.w3.org/1999/xlink" xlink:type="simple">Zhou J, Zhang YL, Huang M (2022) <tp:taxon-name><tp:taxon-name-part taxon-name-part-type="genus">Eurhadina</tp:taxon-name-part> (<tp:taxon-name-part taxon-name-part-type="subgenus">Singhardina</tp:taxon-name-part>)</tp:taxon-name> Mahmood (<tp:taxon-name><tp:taxon-name-part taxon-name-part-type="order">Hemiptera</tp:taxon-name-part></tp:taxon-name>: <tp:taxon-name><tp:taxon-name-part taxon-name-part-type="family">Cicadellidae</tp:taxon-name-part></tp:taxon-name>: <tp:taxon-name><tp:taxon-name-part taxon-name-part-type="subfamily">Typhlocybinae</tp:taxon-name-part></tp:taxon-name>) from China: A review of the Asian species with descriptions of 14 new species. Insects 13(4): 345. <ext-link xlink:href="10.3390/insects13040345" ext-link-type="doi" xlink:type="simple">https://doi.org/10.3390/insects13040345</ext-link></mixed-citation></ref></ref-list></tp:taxon-treatment>
